# Supplementary material for: Social Support and Functional Dentition Among English Older Adults
Source: Dent J (Basel). 2025 Nov 24;13(12):554. doi: 10.3390/dj13120554 (PMC12731939; doi:10.3390/dj13120554)
Supplement: Supplementary file 1 [file dentistry-13-00554-s001.zip]

Archive with 1 entries (1 files):
- dentistry-3906799-supplementary.pdf
